# Supplementary material for: Data Day to Day: building a community of expertise to address data skills gaps in an academic medical center
Source: J Med Libr Assoc. 2017 Apr;105(2):185–91. doi: 10.5195/jmla.2017.35 (PMC5370612; doi:10.5195/jmla.2017.35)
Supplement: Appendix C [file jmla_apr17_surkis_appc.xlsx]

## Sheet: EvaluationFormAnswers
Data Day to Day: building a community of expertise to address data skills gaps in an academic medical center
Alisa Surkis PhD, MLS; Fred Willie Zametkin LaPolla, MLS; Nicole Contaxis MLIS; Kevin B. Read, MLIS, MAS
APPENDIX C
Full evaluation data
Class	Recommend	Use what you learned	Level of material	Length of class	Effectively presented	Interested in more advanced topics	Hope to get out of class/deliver?	If interested in advance topics are there any topics in particulary that you would like to see	What else in future data day to day	General comments
QualitativeDataAnalysis	Highly	Definitely will	Just right	Too short	Very effective	Yes	Hoped to get a broad overview of qualitative research methods. Course fully delivered.	Deeper dives into specific methodes. More hands-on work.		Great workshop! Thanks
QualitativeDataAnalysis	Highly	Definitely will	Just right	Too short	Very effective	Yes	Fantastic! Great introudction to qualitative data analysis. Never heard of Atlas.ti - Can't wait to try it out.	Visual presentation techniques		What a great first class to the data Day to Day Series
QualitativeDataAnalysis	Highly	Definitely will	Just right	Too short	Very effective	Yes	More insight on qualitative data analysis/interpretation	More in depth on qualitative analysis techniques, hands on workshops		Great offerings! Will be very useful
QualitativeDataAnalysis	Highly	Probably will	Just right	Just right	Mostly effective	Yes	Get ideas to being to tackle qualitative data we possess to get greater insights	A longer tutorial on Atlas.ti or other software to process qualitative data	Examples of data use within the organization	We found this series by chance on the intranet for @nyulmc. Perhaps an article on the page would capture more users
QualitativeDataAnalysis	Highly	Probably will	Just right	Missing	Missing	Missing	Very good class! One recommendation is that it could be 1.5 hours class so there could be opportunities for the exercises
QualitativeDataAnalysis	Highly	Definitely will	Just right	Too short	Very effective	Yes	I hoped to learn about qualitative data and how it is used in real life applications	More in depth topics such as how to code/use software		Great presentation. Maximized the time allowed
QualitativeDataAnalysis	Recommend	Definitely will	Just right	Just right	Mostly effective	Yes	More infor about process of coding. [line break] A lot!	Interviewing skills		I think the exercise would hae been more effective w/ discussion/active dialogue
QualitativeDataAnalysis	Recommend	Probably won't	Just right	Just right	Missing	Missing	Familiarity with topics within statistics. I was not aware that qualitative data analysis was its own separate field until now, so I did get that
QualitativeDataAnalysis	Highly	Definitely will	Just right	Just right	Very effective	Yes	Basic intro to sampling, coding, analysing qual. data			Would be great to have followup/ go through case studies together
QualitativeDataAnalysis	Highly	Probably will	Just right	Just right	Very effective	Yes	To understand qualitative data methods. I understood this after the workshop to a great degree		Advanced statistical methods for qual/quant data
QualitativeDataAnalysis	Highly	Probably will	Just right	Too short	Very effective	Yes	An intro to qualitative research methods	Not really		Could extend it to 2 hours [written by length question]
QualitativeDataAnalysis	Recommend	Probably won't	Just right	Too short	Missing	Missing
QualitativeDataAnalysis	Highly	Definitely will	Just right	Just right	Very effective	Yes	learn about qualitative analysis method
QualitativeDataAnalysis	Highly	Probably will	Just right	Just right	Very effective	Yes	Understand basics of qualitative research	Practice	Quantitative data analysis integration with qualitative data analysis
QualitativeDataAnalysis	Highly	Probably will	Just right	Just right	Very effective	Yes	I received a great overview to how to go about qualitative data analysis and sampling	More in depth use of Atlas.ti	Retrospective quantitative data analysis
QualitativeDataAnalysis	Recommend	Definitely will	Too low/Just right	Too short	Mostly effective	Yes	Introduction to coding qualitative data and its analysis. It was a good introcution to QDA in general but a follow-up class with more depth infro would be great!	The process of coding and analyzing data
QualitativeDataAnalysis	Recommend	Probably won't	Just right/too advanced	Too short/just right	Very/Mostly	No	Wanted an intro to QDA. Got a basic overview of how it's done.		More on quantitative data	She was very enthusiastic and knowledgeable
QualitativeDataAnalysis	Recommend	Probably won't	Just right	Just right	Very effective	No	learn basics of how qual. analysis works. 100% got this		quant analysis + programming info
QualitativeDataAnalysis	Recommend	Probably will	Just right	Too short	Mostly effective	No	The basics of qualitative research, needs were met
DataVis101	Highly	Probably will	Just right	Just right	Very effective	No	My goal was to obtain information on how to effectively utilize graphs and chats to clearly convey ideas in a presentation
DataVis101	Highly	Definitely will	Just right	Just right	Mostly effective	Yes	Learn what data visualization is and hot wo use. I got it!			"Today" written next to will you use what you leanrend in this class for your work
DataVis101	Recommend	Definitely will	Just right	Just right	Very effective	Yes	Tools for visualization	How to use particular tools like Illustrator, (PRISM!)[ed. Underline parenthesis in original], R, etc for charting data etc
DataVis101	Recommend	Probably will	Just right	Just right	Mostly effective	Yes	Tools available for visualization	Hands on experience on available [WORD ILLEGIBLE] visualzation tools
DataVis101	Highly	Definitely will	Just right	Just right	Very effective	Yes	To become more familiar with different types of visualization to use	What software to use to create these visualizations		Great job. The presentation was clear and informative
DataVis101	Highly	Definitely will	Just right	Just right	Very effective	Yes	Overview of effective data visualziation. Definitely got it!
DataVis101	Recommend	Definitely will/Probably will	Just right	Just right	Very effective	Yes	This was the first presentation I attended @ the library so I really didn't have expectations. I do think it helps if people have a basic understanding of qualitative data to attend this presentation. I know my background helped.			"When you have some knowledge of quantitative data" added to Was the level of material presented question.
DataVis101	Highly	Definitely will	Too low/Just right	Just right	Very effective	Yes	Learn about different types of charts. Learn how to makes these visualizations	Would like to learn more practical skills i.e. to learn how to use excel/spss to make thise plots	More practical skills in learning how to use prgrams to make charts	Great having the activity in the middle!
DataVis101	Highly	Definitely will	Just right	Just right	Very effective	Yes	To get an idea on how to organize my massive data set. I have things to consider when I get back to the office!
DataVis101	Highly	Definitely will	Just right	Just right	Very effective	Yes	Ideas for visualization		Coding
DataVis101	Recommend	Definitely will	Too low/Just right	Just right	Missing	Missing
DataVis101	Recommend	Definitely will	Too low/Just right	Just right	Very effective	Yes	Data vis 101. needs met	More advanced topics of graphical choices etc.
DataVis101	Reservations	Probably won't	Too low	Too long	Very effective	Yes		Higher level data visualization and ways to code them in coding laguages such as R/Prism	Visualization in R coding software/Prism graphing software
DataVis101	Recommend	Probably will	Just right	Just right	Mostly effective	No	Learn different ways to visualize. Yes
DataVis101	Highly	Definitely will	Just right	Just right	Mostly effective	Yes	To find an appropriate way to present my data in a meaningful, concise way. The class met my expectations
DataVis101	Recommend	Probably will	Just right	Just right	Mostly effective	Yes	I hope to learn more about using appropriate charts to show by data and I got basics on that	linear plots, multiple regression models		Provide futher explanation on categorical and continuous variables
DataVis101	Highly	Definitely will	Just right	Just right	Very effective	Yes	Type of data chart/graph to use for specific research findings. Class was helpful for above		More detail class of R	Fantastic!
DataVis101	Highly	Definitely will	Just right	Just right	Very effective	Yes	Learn more abaout data visualization, understand differences b/w which types of data are best used for different chart types		How to make charts/ how to use specific software
ResearchDataMgmt	Highly	Definitely will	Just right	Just right	Very effective	Yes	How to organize data effectively. I got more than I expected which was great	More detals about data repositories for PHI	using REDCap
ResearchDataMgmt	Recommend	Probably will	Just right	Just right	Very effective	No			Performing preliminary analyses
ResearchDataMgmt	Highly	Definitely will	Just right	Just right	Very effective	Yes	Best practice overview! Got it, but would like more HIPPA compliant options	HIPPA!
ResearchDataMgmt	Highly	Definitely will	Just right	Just right	Very effective	Yes	An over view best practices for data management and potential approaches - and yes I did
ResearchDataMgmt	Reservations	Definitely will		Just right	Somewhat effective	Yes	Existing solutions/recommendations in other parts of the MC	More in-depth discussion of presented tools
ResearchDataMgmt	Recommend	Probably will	Just right	Just right	Mostly effective	Yes	Hoping to learn how to more effectively organize data			Greate service, I did not know was available. Thank you!
ResearchDataMgmt	Highly	Definitely will	Just right	Just right	Very effective	Yes
ResearchDataMgmt	Highly	Definitely will	Just right	Just right	Missing	Missing	Would appreciate Part II: exploring topics presented in greater detail
ResearchDataMgmt	Recommend	Probably will	Just right	Just right	Mostly effective	Yes		REDCap
ResearchDataMgmt	Highly	Definitely will	Just right	Just right	Very effective	Yes	New ways to store data
ResearchDataMgmt	Highly	Definitely will	Just right	Just right	Very effective	Yes	Data management storate + tools
ResearchDataMgmt	Highly	Definitely will	Just right	Just right	Very effective	Yes	Updates on resources for data management -> Yes I got that	Data sharing, documentation more in depth		Glad you're doing these!
ResearchDataMgmt	Highly	Definitely will	Just right	Just right	Very effective	Yes	the class was excellent. If even for references and learning library resources	I hope to attend future courses Re: REDCap, etc.		This class was great!
ResearchDataMgmt	Recommend	Probably will	Just right	Just right	Mostly effective	Yes	Familiarization know how to store data for my study		Stats analyses
ResearchDataMgmt	Highly	Definitely will	Just right	Just right	Very effective	Yes		More about appropriately storing info		More opportunities to have hand-on expericne w/ the resources you presented
ResearchDataMgmt	Highly	Definitely will	Just right	Just right	Very effective	Yes	General refresher + learn new tips. Definitely got this. Very helpful, practical. Gave new information. Well organized + presented. Good flow. Logical
ResearchDataMgmt	Highly	Probably will	Just right	Just right	Very effective	Yes	Better organization skills
DataVisAudiences	Highly	Definitely will	Too low	Just right	Missing	Missing	Learning about shaping info to audience
DataVisAudiences	Recommend	Definitely will	Just right	Just right	Mostly effective	Yes	Effective visualization techniques for tailoring visuals to audiences	Effective academic/journal visuals	Figure making	I would have liked ot see more improvements on bad visualizes -> how to change problematic visuals
DataVisAudiences	Highly	Definitely will	Just right	Just right	Very effective	Yes	What am I doing that I shouldn't! I think I got some good infor but could use more personal recommendations.	Looking forward to the data viz workshop	Interactive data viz dos and don'ts
DataVisAudiences	Highly	Probably will	Just right	Just right	Very effective	Yes		Developing numeric + statistical data in charts and other formats
DataVisAudiences	Highly	Definitely will	Just right	Just right	Very effective	Yes	More information about how to disseminate data to specific audiences - Received great information about data visualization and which audiences are appropriate	How to use data software/cause on using SPSS or REDCap	How to construct specific graphs, which data visualization is the best for our specific data/projects we are working on
DataVisAudiences	Highly	Probably will	Just right	Just right	Very effective	Yes	A better sense of how to organize and tailor data to a variety of audiences	Internal dissemination of data w/in the organization to a variety of users
DataVisAudiences	Highly	Probably will	Just right	Just right	Very effective	Yes	Learn ways to present data to different audiences			Very good class. The presenter moved at thought [word unclear] pace and was very good in presenting the material
DataVisAudiences	Recommend	Probably will	Just right	Just right	Mostly effective	Yes	Overview of data visualization to a good degree gon an overview of first principles of visualization [word unclear] Would be nice to have more for the infographics
DataVisAudiences	Highly	Definitely will	Just right	Just right	Very effective	Yes		Different software
DataVisAudiences	Reservations	Probably will	Too low	Just right	Mostly effective	Yes	Tailoring data vis to diff audiences		Classes on diff software for data vis -> R, SAS, SPSS etc comparison	Quite repetitive w/ the other data vis class
DataVisAudiences	Recommend	Probably won't	Just right	Just right	Mostly effective	No				Great instruction. Very knowledgeable
DataVisAudiences	Recommend	Probably will	Just right	Just right	Very effective	No	data vis for diff audiences			Lot of repeat from last week would be nice to either combine both or use new material
DataVisAudiences	Highly	Probably will	Just right	Just right	Mostly effective	Yes		How to make visual displays different prorams to use?		Very helpful, thank you!
DataVisAudiences	Recommend	Probably will	Just right	Just right	Very effective	Yes	Softwre/Platform suggestions. For complex or gerala audience targeted data -> get some suggestions	3D options for general audiences - animations; are journals accepting?
DataVisAudiences	Reservations	Probably will	Too low	Too long	Mostly effective	Yes
DataVisAudiences	Reservations	Probably won't	Too low	Just right	Somewhat effective	No	visualization
DataVisAudiences	Reservations	Probably won't	Too low	Just right	Mostly effective	Yes	Insights into how to better present my research
DataVisAudiences	Highly	Definitely will	Just right	Just right	Very effective	Yes	How to present data effectively	Software to analyze and present data		Great job getting the point across in the amount of time
DataVisAudiences	Highly	Definitely will	Just right	Just right	Very effective	Maybe	learn how to better visualize data, achieved			Instructor did a great job encouraging group participation
DataVisAudiences	Highly	Probably will	Just right	Just right	Very effective	Yes	Data presentation methods and how to present to different people	Data analysis
DataVisAudiences	Recommend	Probably will	Too low	Just right	Mostly effective	Yes	Insight into convention in diff fields - to some extent			When presenting bad examples, also show how to do it better
DataWrangling	Recommend	Probably will	Just right	Too short	Somewhat effective	Yes	Fundamental understanding of Tidy Data and how too. 100% [arrow indicating that they 100% got it]	N/A	N/A
DataWrangling	Highly	Probably will	Just right	Just right	Mostly effective	Yes	How to create tidy data (Excellent) basic R codes (Excellent)
DataWrangling	Recommend	Definitely will	Just right	Just right	Mostly effective	Yes	I hoped to gether an understaning of cleaning and preparing data for research, which I did. The presented article and presenter were helpful and precise.	R, Qualitative Data strategies		Will there be Data Day to Day during the school year?
DataWrangling	Highly	Probably will	Just right	Just right	Very effective	Yes	Visualizing tidy data sets I gained valuable exposure	visualization methods using R	TBD	Great class!
DataWrangling	Highly	Probably will	Just right	Just right	Mostly effective	Yes	A better understanding of methods to organize challenging sets of data to analyze	A basic tutorial of how to get started in R		Perhaps a bit more of table interaction an [maybe stray mark on paper] the activity would spark more conversation among the students
DataWrangling	Highly	Definitely will	Too advanced	Just right	Very effective	Yes	To learn how to work with data	How to code all of software to use the Tidy Data		[next to level of material]: I lack a background in coding. [in additional comments box]: Great job. Got everything I wanted and more. I wish I could code to apply everything I learned.
DataWrangling	Highly	Definitely will	Just right	Just right	Mostly effective	Yes	Learn the topic	Analyses in R	more R
DataWrangling	Highly	Definitely will	Just right	Just right	Very effective	Yes	How to handle messy data sets	Perhaps in Stata
DataWrangling	Highly	Definitely will	Just right	Too short	Very effective	Yes	Gain a deeper understainding of Best Practices related to data management & R	Hands on R coding.	Using R.	Sam was great; his enthusiasm is infectrious and motivates people to dive deep for the Joy of learning!
DataWrangling	Reservations	Probably will	Just right	Just right	Somewhat effective	No	Understand how to prepare data for analysis			Content mixed. 1st 1/2 on organizing data but 2nd seemed to be about capabilityies of R. Not useful for those who don't use R + probably too easy for those who do. Pre-class materials/references helpful
DataWrangling	Highly	Probably will	Too low	Just right	Somewhat effective	Yes	Data cleaning techniques
DataWrangling	Highly	Probably will	Just right	Just right	Mostly effective	Yes	Just an intro data management and why you need to clean data before analysis. I got an intro and more, which made me stretch to figure things out and helped me learn.
DataWrangling	Highly	Definitely will	Just right	Just right	Very effective	Yes	Yes, very insightful. Would like a "Part 2"
DataWrangling	Recommend	Definitely will	Just right	Just right	Mostly effective	Yes	Principles of tidy data			Good conceptual presentation at the beginning, seemed like the audience lost interest w/ the examples towards the end - maybe try more hands-on interative work
DataWrangling	Recommend	Probably will	Just right	Just right	Mostly effective	Yes	to learn R, slight help	basic R		Basic R for beginner classes would be great
DataWrangling	Reservations	Probably will	Too low	Just right	Somewhat effective	Yes
DataWrangling	Recommend	Probably will	Too low	Just right	Mostly effective	Yes	I did learn new ways to think about organizing data
DataWrangling	Reservations	Probably won't	Too low / Too advanced	Just right	Somewhat effective	Yes				[Level of material note] : beginning was v. basic, end completely lost me [note beside was material effective] : I think a ppt w/ better visuals would have helped
DataWrangling	Highly	Definitely will	Just right / Too advanced	Just right	Very effective	Yes	Excellent presentation. Very informative. I didn't realise a link was sent this morning - would have been helpful to have this earlier to prepare better for this excellent class
DataWrangling	Reservations	Probably won't		Too long	Not effective	No	Data cleaning. Semi
DataWrangling	Reservations	Probably will	Too advanced	Too long	Mostly effective	Yes	I got the general idea of tidying data, maybe more exercises to tidy data rather than look at R scripts			Would have been helpful to send R packages earlier and also if presenter told us which packages/script we were looking at
DataWrangling	Highly	Definitely will	Too low	Just right	Very effective	Yes	tidy data		logistic regression
DataWrangling	Recommend	Probably won't	Too low		Somewhat effective	Yes	How to deal with different sorts of data problems. Not ristricted to the structure of the data. Things like missing values and abnormal values.	Missing data, storage of data, abnormal values of data	Basic coding for different types of software	Try and follow the same case study completely through with each of the problems outlined. That would be great with handouts to follow along and solve issues related to each of the problems.
DataWrangling	Highly	Probably will	Too low	Just right	Very effective	Yes	Did not have any expectations
DataWrangling	Reservations	Probably will		Just right	Missing	Yes	I anticipated looking at small raw data sets and deciding the best means to display the data (table, etc.) for effective / efficient view by the reader. What was missing from this discussion is that how you display your data is really linear with what information you are trying to effectively/efficiently communicate. Some fo the examples from the witcham article I'd argue the arrangement DEPENDIN…			[note by level of material question]: The material was mixed; [note by presentation effectiveness question]: scrolling t hrough text on enlarged screen is not highly recommended for presentation format (e.g. people with visual impairment)
BigData	Reservations	Probably won't	Too low	Just right	Very effective	Yes	I hoped to see more of what's happening @NYU in connection to big data.	I'd like to see more on the machine learning side, how these applications were actually implemented
BigData	Highly	Probably won't	Just right	Just right	Very effective	Yes	To learn new applications of data in different settings
BigData	Highly	Probably will	Too advanced	Just right	Very effective	Yes	Information about different types of medical data and what each are used for	How to program/use softwares	More hands on with data
BigData	Highly	Definitely will	Just right	Just right	Very effective	Yes		More of the analysis agents
BigData	Highly	Definitely will	Just right	Just right	Very effective	Yes	High level understanding of "big data" sources. Was extremely helpful and engaging	Predictive modelling in patient experience	More data visualization [word unclear], intro machine learning	Amazing courses so far!
BigData	Highly	Definitely will	Just right	Just right	Very effective	Yes
BigData	Recommend	Probably won't	Just right	Just right	Mostly effective	No	Familiarization
BigData	Highly	Probably will	Just right	Just right	Very effective	Yes		Great to see some workshops on more practical skills
BigData	Highly	Probably will	Just right	Just right	Very effective	Yes	A better understanding of how data can be mined and what types of questions are being asked/answered			Very engaging speaker - Examples of data mining very diverse + interesting
BigData	Recommend	Definitely will	Just right	Just right	Very effective	No	Introduction to how big data applies to medical field. I got that, without things getting too technical
BigData	Recommend	Probably will	Just right	Just right	Missing	Missing	Interesting perspective of data in medicine
BigData	Recommend	Probably will	Just right	Just right	Very effective	Yes	Overview of big data in medicine. Was very informative re: sources of big data and how it can be applied in healthcare	How to specifically access big data datasets/utilize those
BigData	Recommend	Probably won't	Just right	Just right	Very effective	Yes	Insight on different data sets	More applications
BigData	Highly	Probably will	Just right	Just right	Missing	Missing
BigData	Highly	Definitely will	Just right	Just right	Very effective	Yes	Yes!
BigData	Highly	Definitely will	Just right	Just right	Very effective	Yes
BigData	Highly	Probably will	Just right	Just right	Very effective	Yes		Use of R	Use of R
REDCapi2b2	Highly	Definitely will	Just right	Too short	Very effective	Yes	Intro - we want to move away from Qualtrics so good to know differences	Use of codebook + dictionary ; longitudinal		[note by length of time]: Want more :)
REDCapi2b2	Highly	Definitely will	Just right	Too short	Missing	Missing	Intro to REDCap - got a brief understanding, seems we could use many more sessions! - would like to learn longitudinal, data dictionary
REDCapi2b2	Highly	Definitely will	Just right	Just right	Very effective	Yes	Have a stronger understanding of REDCap + I2B2	How to analyze data through redcap	how to use spss	great job.
REDCapi2b2	Highly	Definitely will	Just right	Just right	Missing	Missing
REDCapi2b2	Highly	Definitely will	Just right	Just right	Very effective	Yes	Introduction to REDCap and I got that! Thank you.	REDCap forumlas, REDCap data + reporting
REDCapi2b2	Highly	Definitely will	Just right	Just right	Mostly effective	Yes	Overview of funcationality of REDCap	Longitudinal applications
REDCapi2b2	Recommend	Probably will	Just right	Just right	Mostly effective	Missing
REDCapi2b2	Recommend	Definitely will	Too low	Too short	Very effective	Yes	REDCap Overview	REDCap - two id [words unclear] integration, mobile app, longitudinal data builds
REDCapi2b2	Highly	Definitely will	Just right	Too short	Very effective	Yes	Learn all the functions of REDCap + if it can replace our data management functions -> definitely met my expectations	longitudinal studies in REDCap, More details on data dictionaires + using excel to setup Data dictionary	Perhaps a full series on REDCap A to Z?	Would be great to have the session only be REDCap rather than 2 topics in 1, perhaps doe 2 hours? To allow for time. Can you please share the slides? A little more discussion on internal/external + PHI issue. Excellent Source! Thanks so much!!
REDCapi2b2	Highly	Definitely will	Just right	Just right	Very effective	Yes	Basic understanding of various functions in REDCap	data reports	longitudinal data collection
REDCapi2b2	Recommend	Probably will	Too low	Just right	Very effective	Yes	General understanding of REDCap and how to explor/edit data, I was hoping more time would be spent talking about export/analysis	data export/analysis
REDCapi2b2	Recommend	Definitely won't	Just right	Just right	Mostly effective	Yes	I hoped to get more of the data analysis/data tool use from this, as I am using the tools created by someone else. I didn't get that information from this class, but it still is informative
REDCapi2b2	Highly	Definitely will	Just right	Too short	Very effective	Yes	Better understanding of REDCap	Creating a data dictionary	General research support topics are always helfpul e.g. meta-analysis	Thanks - I find these classes very helpful
REDCapi2b2	Highly	Definitely will	Just right	Just right	Very effective	Yes		Lots to talk about w/ REDCap. Would be interestin REDCap workshops where we can come ask for help on our projects
REDCapi2b2	Highly/Recommend	Definitely will	Just right	Just right	Missing	Missing
REDCapi2b2	Recommend	Definitely will	Just right	Just right	Mostly effective	Yes	Learn how to use ib2b [sic] + learn more about REDCap	REDCap - longitudinal data collection	Workshops where you bring yor own templates/projects for help
REDCapi2b2	Highly	Definitely will	Just right	Too short	Very effective	Yes	Knowledge of REDCap + form design, i2b2 use for estimating study target accruals.
ClinicalRDM	Highly	Probably will	Too low	Just right	Very effective	Yes	Practical guidance for organizing data (design of database workflow for data collection /standardization /QA/cleaning)		Database design/organization (not programming, but ensuring all data for analysis is included in the database + testing of database)	Great series - could not attend all sessions. Would like a repeat. Would suggest to all coordinators. More practical apsects might help.
ClinicalRDM	Recommend	Definitely will	Just right	Just right	Mostly effective	Yes	To learn more about Clinical data processes. It was a good general overview			Perhaps offer larger class sizes or multiple classes on same topic so that more can attend (classes filled up quickly) or similarl classes that go more in depth on a topic
ClinicalRDM	Highly	Probably will	Just right	Just right	Very effective	Yes	To learn more about clinical data management for school + work which includes familiarity for future career path if applicable	Topics related to Big Data Extration + Analytics in the medical field		Very informative! Thank you!
ClinicalRDM	Recommend	Definitely will	Just right	Too short	Somewhat effective	Yes		Data Core services - Warehouse related topics
ClinicalRDM	Reservations	Probably won't	Too low	Just right	Somewhat effective	Yes	Improve our data collection/storage			This course was a bit too broad of an overview. Very little practical info to extract Howerver better understanding of DataCore Services + infrastructure helpful
ClinicalRDM	Highly	Probably will	Too advanced	Too short	Mostly effective	No	To learn more on what clinical data management is	Different types of data analysis	Statistics courses/101s
ClinicalRDM	Missing	Missing	Missing	Missing	Missing	Missing				Would love biostatistics courses centered on using data collected in REDCap -> downstream how to use data effectively
ClinicalRDM	Recommend	Probably won't	Too advanced	Just right	Mostly effective	No	Clinical data management, hoping to learn skills applicable to a clinician but this talk was directed mainly towards administrative staff		Intro data analysis class, statistical analysis	Please specify in course description which audience the talk is intended for, this talk had limited relevance to clinicians
ClinicalRDM	Recommend	Definitely will	Just right	Just right	Mostly effective	Yes
ClinicalRDM	Recommend	Probably will	Just right	Just right	Mostly effective	Yes	A better sense of CDM processes. I've gained some understanding of the topic
ClinicalRDM	Highly	Definitely will	Just right	Just right	Very effective	Missing	To learn more about Data Management		How to Data analysis software	Great job
ClinicalRDM	Highly	Definitely will	Just right	Just right	Very effective	Yes
ClinicalRDM	Highly	Probably won't	Just right	Just right	Very effective	No
ClinicalRDM	Recommend	Probably will	Just right	Just right	Very effective	Missing
ClinicalRDM	Highly	Probably will	Just right	Just right	Very effective	Yes	Excellent overview of clinical data management. Excellent series overall
ClinicalRDM	Highly	Definitely will	Just right	Just right	Very effective	Yes	Ongoing advice and insight into conducting research. About half of the course was already known to me but the resources provided, particularly datacore, were very helpful and I will access this
ClinicalRDM	Highly	Probably will	Just right	Just right	Mostly effective	Missing
ClinicalRDM	Highly	Definitely will	Just right	Just right	Missing	Missing	An overview of clinical data management. Yes excellent presentation. Would appreciate additional classes on specifics of data management regulations for investigator initiated trials.
ClinicalRDM	Highly	Probably won't	Just right	Just right	Very effective	Yes	I had hoped to gain a holistic understanding of CDM & DataCore; I got that	EDW; Advanced data extraction	REDCap Training
