# Supplementary material for: Data Day to Day: building a community of expertise to address data skills gaps in an academic medical center
Source: J Med Libr Assoc. 2017 Apr;105(2):185–91. doi: 10.5195/jmla.2017.35 (PMC5370612; doi:10.5195/jmla.2017.35)
Supplement: Appendix D [file jmla_apr17_surkis_appd.xlsx]

## Sheet: Sheet1
Data Day to Day: building a community of expertise to address data skills gaps in an academic medical center
Alisa Surkis PhD, MLS; Fred Willie Zametkin LaPolla, MLS; Nicole Contaxis MLIS; Kevin B. Read, MLIS, MAS
APPENDIX D
Qualitative data coding
Main theme	Specific Theme	Direct Quote	Class	Class Topic
		visualization methods using R	Data Wrangling	Analysis
		A basic tutorial of how to get started in R	Data Wrangling	Analysis
		Analyses in R	Data Wrangling	Analysis
	R	R, Qualitative Data strategies	Data Wrangling	Analysis
Technology	n = 15	Hands on R coding.	Data Wrangling	Analysis
and software		basic R	Data Wrangling	Analysis
		more R	Data Wrangling	Analysis
n = 46		Using R.	Data Wrangling	Analysis
		More detail class of R	DataVis101	Visualization
		Visualization in R coding software/Prism graphing software	DataVis101	Visualization
		Higher level data visualization and ways to code them in coding laguages such as R/Prism	DataVis101	Visualization
		How to use particular tools like Illustrator, (PRISM!)[ed. Underline parenthesis in original], R, etc for charting data etc	DataVis101	Visualization
		Classes on diff software for data vis -> R, SAS, SPSS etc comparison	DataVisAudiences	Visualization
		Use of R	BigData	Big Data
		Use of R	BigData	Big Data
		Use of codebook + dictionary ; longitudinal	REDCapi2b2	Data Management
		Creating a data dictionary	REDCapi2b2	Data Management
		Perhaps a full series on REDCap A to Z?	REDCapi2b2	Data Management
		longitudinal studies in REDCap, More details on data dictionaires + using excel to setup Data dictionary	REDCapi2b2	Data Management
		How to analyze data through redcap	REDCapi2b2	Data Management
		REDCap - longitudinal data collection	REDCapi2b2	Data Management
	REDCap	REDCap - twilio integration, mobile app, longitudinal data builds	REDCapi2b2	Data Management
		REDCap formulas, REDCap data + reporting	REDCapi2b2	Data Management
		longitudinal data collection	REDCapi2b2	Data Management
		REDCap Training	ClinicalRDM	Data Management
		REDCap	ResearchDataMgmt	Data Management
	n = 13	using REDCap	ResearchDataMgmt	Data Management
		How to use data software/cause on using SPSS or REDCap	DataVisAudiences	Visualization
	Other	Would like to learn more practical skills i.e. to learn how to use excel/spss to make thise plots	DataVis101	Visualization
	Statistical n = 5	How to use data software/cause on using SPSS or REDCap	DataVisAudiences	Visualization
	Software	Classes on diff software for data vis -> R, SAS, SPSS etc comparison	DataVisAudiences	Visualization
		how to use spss	REDCapi2b2	Data Management
		Perhaps in Stata	Data Wrangling	Analysis
	PRISM	Higher level data visualization and ways to code them in coding laguages such as R/Prism	DataVis101	Visualization
		Visualization in R coding software/Prism graphing software	DataVis101	Visualization
	n = 3	How to use particular tools like Illustrator, (PRISM!), R, etc for charting data etc	DataVis101	Visualization
	Atlast.ti	More in depth use of Atlas.ti	Qualitative Data Analysis	Analysis
	n = 2	A longer tutorial on Atlas.ti or other software to process qualitative data	Qualitative Data Analysis	Analysis
		More applications	BigData	Big Data
	Other	How to program/use softwares	BigData	Big Data
	or general	More in depth topics such as how to code/use software	Qualitative Data Analysis	Analysis
	software/	Basic coding for different types of software	Data Wrangling	Analysis
	tools	How to code all of software to use the Tidy Data	Data Wrangling	Analysis
	n = 15	More practical skills in learning how to use prgrams to make charts	DataVis101	Visualization
		Coding	DataVis101	Visualization
		Different software	DataVisAudiences	Visualization
		Database design/organization (not programming, but ensuring all data for analysis is included in the database + testing of database)	ClinicalRDM	Data Management
		How to Data analysis software	ClinicalRDM	Data Management
		Hands on experience on available [WORD ILLEGIBLE] visualization tools	DataVis101	Visualization
		How to make charts/ how to use specific software	DataVis101	Visualization
		What software to use to create these visualizations	DataVis101	Visualization
		How to make visual displays different programs to use?	DataVisAudiences	Visualization
		Software to analyze and present data	DataVisAudiences	Visualization
Main theme	Specific Theme	Direct Quote	Class	Class Topic
	Research Methods	Deeper dives into specific methodes. More hands-on work.	Qualitative Data Analysis	Analysis
	n = 25	Advanced statistical methods for qual/quant data	Qualitative Data Analysis	Analysis
Further		More in depth on qualitative analysis techniques, hands on workshops	Qualitative Data Analysis	Analysis
instruction		Interviewing skills	Qualitative Data Analysis	Analysis
n = 56		Quantitative data analysis integration with qualitative data analysis	Qualitative Data Analysis	Analysis
		Examples of data use within the organization	Qualitative Data Analysis	Analysis
		More on quantitative data	Qualitative Data Analysis	Analysis
		Retrospective quantitative data analysis	Qualitative Data Analysis	Analysis
		quant analysis + programming info	Qualitative Data Analysis	Analysis
		The process of coding and analyzing data	Qualitative Data Analysis	Analysis
		Missing data, storage of data, abnormal values of data	Data Wrangling	Analysis
		logistic regression	Data Wrangling	Analysis
		R, Qualitative Data strategies	Data Wrangling	Analysis
		Statistics courses/101s	ClinicalRDM	Data Management
		Intro data analysis class, statistical analysis	ClinicalRDM	Data Management
		Different types of data analysis	ClinicalRDM	Data Management
		Performing preliminary analyses	ResearchDataMgmt	Data Management
		Stats analyses	ResearchDataMgmt	Data Management
		More in-depth discussion of presented tools	ResearchDataMgmt	Data Management
		data export/analysis	REDCapi2b2	Data Management
		data reports	REDCapi2b2	Data Management
		General research support topics are always helfpul e.g. meta-analysis	REDCapi2b2	Data Management
		Longitudinal applications	REDCapi2b2	Data Management
		Predictive modelling in patient experience	BigData	Big Data
		Data analysis	DataVisAudiences	Visualization
	DataCore	EDW; Advanced data extraction	ClinicalRDM	Data Management
	n = 2	Data Core services - Warehouse related topics	ClinicalRDM	Data Management
	Big Data	Topics related to Big Data Extraction + Analytics in the medical field	ClinicalRDM	Data Management
	n =4	I'd like to see more on the machine learning side, how these applications were actually implemented	BigData	Big Data
		More of the analysis agents	BigData	Big Data
		How to specifically access big data datasets/utilize those	BigData	Big Data
	RDM	More about appropriately storing info	ResearchDataMgmt	Data Management
	n = 4	Data sharing, documentation more in depth	ResearchDataMgmt	Data Management
		HIPPA!	ResearchDataMgmt	Data Management
		More details about data repositories for PHI	ResearchDataMgmt	Data Management
	Visualization topics	Higher level data visualization and ways to code them in coding laguages such as R/Prism	DataVis101	Visualization
	n = 12	More advanced topics of graphical choices etc.	DataVis101	Visualization
		linear plots, multiple regression models	DataVis101	Visualization
		Developing numeric + statistical data in charts and other formats	DataVisAudiences	Visualization
		Internal dissemination of data w/in the organization to a variety of users	DataVisAudiences	Visualization
		Interactive data viz dos and don'ts	DataVisAudiences	Visualization
		Figure making	DataVisAudiences	Visualization
		3D options for general audiences - animations; are journals accepting?	DataVisAudiences	Visualization
		How to construct specific graphs, which data visualization is the best for our specific data/projects we are working on	DataVisAudiences	Visualization
		Effective academic/journal visuals	DataVisAudiences	Visualization
		More data visualization [word unclear], intro machine learning	BigData	Big Data
		Visual presentation techniques	Qualitative Data Analysis	Analysis
Main theme	Specific Theme	Direct Quote	Class	Class Topic
		Great to see some workshops on more practical skills	BigData	Big Data
Hands On	N/A	More hands on with data	BigData	Big Data
Workshop Request		Deeper dives into specific methodes. More hands-on work.	Qualitative Data Analysis	Analysis
n = 8		Practice	Qualitative Data Analysis	Analysis
		Workshops where you bring yor own templates/projects for help	REDCapi2b2	Data Management
		Lots to talk about w/ REDCap. Would be interestin REDCap workshops where we can come ask for help on our projects	REDCapi2b2	Data Management
		I hope to attend future courses Re: REDCap, etc.	ResearchDataMgmt	Data Management
		Looking forward to the data viz workshop	DataVisAudiences	Visualization
